# Supplementary material for: Cell-intrinsic mTOR/LET-363 influences morphological aging of the ALM touch receptor neuron in Caenorhabditis elegans
Source: PLoS One. 2026 Mar 27;21(3):e0345575. doi: 10.1371/journal.pone.0345575 (PMC13028374; doi:10.1371/journal.pone.0345575)
Supplement: S1 Table — (XLSX) [file pone.0345575.s003.xlsx]

## Sheet: S1 - ddPCR
Corresponding Well	H1	H5	B1	C1	12A	12B	E1	E2	E3	E4	E5	E6	F1	F2	F3	F4	F5	F6	G8	12A - "runHS"	12B- "runHS"	12D- "runHS"	11A- "runHS"	12F- "runHS"	12H- "runHS"
Date	2025-09-09	2025-09-09	2025-09-12	2025-09-12	2025-09-16	2025-09-16	2025-09-18	2025-09-18	2025-09-18	2025-09-18	2025-09-18	2025-09-18	2025-09-18	2025-09-18	2025-09-18	2025-09-18	2025-09-18	2025-09-18	2025-09-23	2025-09-23	2025-09-23	2025-09-23	2025-09-23	2025-09-23	2025-09-23
Starting DNA Concentration (ng/microL)	154.92	154.92	154.92	154.92	85.72	85.72	93.6	93.6	84.2	84.2	85.72	85.72	105.85	105.85	105.85	154.92	154.92	154.92	85.72	104.85	104.85	104.85	104.85	93.6	93.6
Expected DNA Concentration in 20 microL reaction (ng/microL)	0.155	0.155	0.155	0.155	0.086	0.0215	0.094	0.094	0.084	0.084	0.086	0.086	0.105	0.105	0.105	0.155	0.155	0.155	0.086	1.05	0.105	0.105	0.105	0.094	0.094
Total Number of Droplets	12305	13073	10174	10621	10532	11754	6363	9124	8572	6113	10023	7004	11388	9736	11468	10412	10939	11777	8050	14638	14614	13919	7475	14241	13969
Threshold Channel 1 (FAM)	952	918	1268	1213	889	631	764	804	930	842	870	913	462	452	444	628	618	611	621	615	458	469	530	659	664
Threshold Channel 2 (HEX)	2001	1982	1988	1900	1908	1342	893	894	849	887	918	948	1344	1140	1262	1287	1188	1228	1306	980	1051	1006	1021	1092	1258
Strain	zdis5; let-363; tmis1075	zdis5; let-363; tmis1075	zdis5; let-363; tmis1075	zdis5; let-363; tmis1075	zdis5; tmis1075	zdis5; tmis1075	zdis5; let-363; hesi160 -HS	zdis5; let-363; hesi160 -HS	let-363	let-363	zdis5; tmis1075	zdis5; tmis1075	zdis5; let-363; hesi160 +HS	zdis5; let-363; hesi160 +HS	zdis5; let-363; hesi160 +HS	zdis5; let-363; tmis1075	zdis5; let-363; tmis1075	zdis5; let-363; tmis1075	zdis5; tmis1075	zdis5; let-363; hesi160 +HS	zdis5; let-363; hesi160 +HS	zdis5; let-363; hesi160 +HS	zdis5; let-363; hesi160 +HS	zdis5; let-363; hesi160 -HS	zdis5; let-363; hesi160 -HS
Copies/microL TARGET (FAM, Channel 1)	275	289	329	317	118	28.4	88	81	159	154	129	129	4.7	5.5	4.6	296	338	312	129	36.4	3.1	3.7	4.1	148	144
Copies/microL REFERENCE (HEX, Channel 2)	292	346	302	313	118	25.5	86	80	151	152	127	124	10	11.5	7.8	565	443	416	122	40.2	4.5	4.7	6.9	137	124
Ratio	0.94	0.836	1.09	1.02	1	1.11	1.03	1.02	1.05	1.01	1.02	1.04	0.47	0.47	0.59	0.82	0.762	0.749	1.06	0.91	0.68	0.8	0.59	1.08	1.16
Confidence interval (min, max)	(0.89, 0.99)	(0.794, 0.878)	(1.03, 1.15)	(0.96, 1.07)	(0.91, 1.09)	(0.92, 1.11)	(0.9, 1.17)	(0.9, 1.13)	(0.96, 1.14)	(0.91, 1.11)	(0.93, 1.11)	(0.93, 1.14)	(0.3, 0.63)	(0.3, 0.64)	(0.37, 0.81)	(0.767, 0.856)	(0.724, 0.801)	(0.712, 0.787)	(0.96, 1.16)	(0.79, 1.02)	(0.4, 0.96)	(0.48, 1.12)	(0.3, 0.88)	(1.01, 1.16)	(1.08, 1.25)
Amplicon, description
Channel 1: gpi-1, normalization control
Channel 2: let-363, no Cre-mediated recombination
