# Supplementary material for: Cell-intrinsic mTOR/LET-363 influences morphological aging of the ALM touch receptor neuron in Caenorhabditis elegans
Source: PLoS One. 2026 Mar 27;21(3):e0345575. doi: 10.1371/journal.pone.0345575 (PMC13028374; doi:10.1371/journal.pone.0345575)
Supplement: S2 Table — (XLSX) [file pone.0345575.s004.xlsx]

## Sheet: S2 - lifespans
Figure	Genotype	Treatment	Median Survival (days)	Total subjects at T₀	Number of deaths	Number censored	Comment	Logrank pairwise comparisons, Uncorrected P value			Logrank pairwise comparisons, Holm-Bonferroni corrected P value
1E	let-363(wy1706)	control	12	110	44	66	Two plates got contaminated with young worms and were censored on day 12	<0.0001			0.0006
1E	let-363(wy1706)	heat-shock	20	114	76	38
1E	heSi160[Phs>Cre]	control	12	84	56	28		0.0024			0.0048
1E	heSi160[Phs>Cre]	heat-shock	18	100	48	52	One plate got contaminated with fungus and was censored on day 6
1E	let-363(wy1706); heSi160	control	15	64	27	37		<0.0001			0.0006
1E	let-363(wy1706); heSi160	heat-shock	21	118	41	77	One plate got contaminated with fungus and was censored on day 13		0.71	<0.0001		NA	0.0006
1F	let-363(wy1706)	heat-shock	20	121	52	69	Two plates got contaminated with fungus and were censored on days 12 and 20
1F	heSi160[Phs>Cre]	heat-shock	20	126	93	33	One plate got contaminated with fungus and was censored on day 20
1F	let-363(wy1706); heSi160	heat-shock	18	119	69	50	Two plates got contaminated with fungus and were censored on days 12 and 16	<0.0001	0.0012		0.0002	0.0012
1G	zdIs5	heat-shock	17	119	69	50	One plate got contaminated with fungus and was censored on day 13
1G	zdIs5; heSi160[Phs>Cre]	heat-shock	17	121	83	38
1G	zdIs5 let-363(wy1706); heSi160	heat-shock	15	119	60	59	One plate got contaminated with fungus and was censored on day 10	0.2535	0.1214		NA	NA
2C	zdIs5; tmIs1075	NA	13	120	100	20
2C	let-363(wy1706); wyIs592	NA	14	120	62	58	Two plates got contaminated with fungus and were censored on days 11 and 13
2C	let-363(wy1706) zdIs5; tmIs1075	NA	14	120	58	62	Two plates got contaminated with fungus and were censored on days 14 and 14	0.08	0.32		NA	NA
2D	let-363(wy1706); wyIs592	NA	15	120	109	11
2D	let-363(wy1706) zdIs5; tmIs1075	NA	15	120	76	44	One plate got contaminated with fungus and was censored on day 10	0.24			NA
2E	let-363(wy1706); wyIs592	NA	19	120	70	51	One plate got contaminated with fungus and was censored on day 12
2E	let-363(wy1706) zdIs5; tmIs1075	NA	15	120	110	10		0.0002			NA
2F	zdIs5; tmIs1075	NA	13	120	77	43	Three plates got contaminated with fungus and were censored on days 10, 17, and 17
2F	let-363(wy1706) zdIs5; tmIs1075	NA	12	120	64	56	One plate got contaminated with fungus and was censored on day 17	0.75			NA
2G	zdIs5; tmIs1075	NA	15	120	69	51	Three plates got contaminated with fungus and were censored on days 14, 17, and 17
2G	let-363(wy1706) zdIs5; tmIs1075	NA	15	120	61	57	Two plates got contaminated with fungus and were censored on days 16 and 16	0.5			NA
For implementing the Holm-Bonferroni corrections, P values of <0.0001 were assigned the value of 0.0001 and were multiplied by the total number of comparisons.
