# Supplementary material for: Cell-intrinsic mTOR/LET-363 influences morphological aging of the ALM touch receptor neuron in Caenorhabditis elegans
Source: PLoS One. 2026 Mar 27;21(3):e0345575. doi: 10.1371/journal.pone.0345575 (PMC13028374; doi:10.1371/journal.pone.0345575)
Supplement: S3 Table — (XLSX) [file pone.0345575.s005.xlsx]

## Sheet: S3 - strains
Table S3. Strains used in this study
Name	Genotype	Description
PBT280	let-363(wy1706[floxed]) I; wyIs592 [ser-2(prom3)::myr::GFP + Podr-1::RFP] III	Floxed allele of C. elegans mTOR. The first FRT sequence is 5’ of the start codon, and the second FRT sequence is 3’ of the 8th exon. Fluorescent PVD and FLP-specific morphology markers.
PBT279	let-363(wy1706[floxed]) I; heSi160[Phsp-16.48>Cre] X	Floxed allele of C. elegans mTOR with inducible Pheatshock>Cre. Removes mTOR somatically upon heat shock.
PBT19	heSi160[Phsp-16.48>Cre] X	Inducible heat shock Cre.
PBT182	zdIs5[mec-4p::GFP, lin-15(+)] I; let-363(wy1706) I; heSi160[Phsp-16.48>Cre] X	GFP in TRN’s, floxed allele of C. elegans mTOR with inducible Pheatshock>Cre. Removes mTOR somatically upon heat shock
PBT180	zdIs5 [mec-4p::GFP, lin-15(+)] I; heSi160[Phsp-16.48>Cre] X	GFP in TRN’s with inducible Pheatshock>Cre
PBT206	zdIs5 [mec-4p::GFP, lin-15(+)] let-363(wy1706) I; tmIs1075[Pmec-4>Cre, Pmyo-2>dsRed]	GFP in TRN’s, floxed allele of C. elegans mTOR with PTRN>Cre. Removes mTOR in TRNs
PBT205	zdIs5 [mec-4p::GFP + lin-15(+)] I; tmIs1075[Pmec-4>Cre, Pmyo-2>dsRed]	GFP in TRN’s with PTRN>Cre
