# Supplementary material for: Cell-intrinsic mTOR/LET-363 influences morphological aging of the ALM touch receptor neuron in Caenorhabditis elegans
Source: PLoS One. 2026 Mar 27;21(3):e0345575. doi: 10.1371/journal.pone.0345575 (PMC13028374; doi:10.1371/journal.pone.0345575)
Supplement: S4 Table — (XLSX) [file pone.0345575.s006.xlsx]

## Sheet: S4 - primers
Table S4. Oligoucleotides used in this study
Name	Sequence	Description
Let-63lox2F	acataacattttttaaataaagatcagaatcccatcagatttaaaaac	Primer used for genotyping let-363(wy1706)
Let-63lox2R	ggtcatttctctatttttcaaaagataatttcgataaatttatagcttc	Primer used for genotyping let-363(wy1706)
heSi160F2	tgcatacttgttgatggaaccatcc	Primer used for genotyping heSi160 heat shock cre
heSi160R2	ttctgattctgaagggtttgaacga	Primer used for genotyping heSi160 heat shock cre
heSi160RP	CTG GGG AGA AGA AGA CAC TAT CCA	Primer used for genotyping heSi160 heat shock cre
gpi-1 probe	TCTCGCCAACTTCCTCGCTCA	ddPCR probe for counting genomes
gpi-1Up	GTAGTCTAATGAATTAAATTTACAG	ddPCR primer for counting genomes
gpi-1Low	TCTTTCCTTTCATTAGTGCCTC	ddPCR primer for counting genomes
let-363NorecIntF	TATTACCCTGTCTCGATCGC	ddPCR primer for counting non-excised alleles of let-363(wy1706)
let-363NorecIntR	ATAGCTTTAGGACTCGCAGG	ddPCR primer for counting non-excised alleles of let-363(wy1706)
let-363NoRecInt probe	CCGAAACTGCGGCTGAATGTTCA	ddPCR probe for counting non-excised alleles of let-363(wy1706)
